# Supplementary material for: Scoping Review of the Biomedical Investigations of Cellulose Nanocrystal-Based Hydrogels: A Critical Analysis of Current Evidence, Research Gaps and Future Perspectives
Source: Gels. 2026 Feb 28;12(3):207. doi: 10.3390/gels12030207 (PMC13025112; doi:10.3390/gels12030207)
Supplement: Supplementary file 1 [file gels-12-00207-s001.zip]

Archive with 1 entries (1 files):
- gels-3945562-File S1.pdf
